# Supplementary material for: Driving the Green Transition: Innovative Tyre Formulation Using Agricultural and Pyrolysed Tyres Waste
Source: Polymers (Basel). 2025 Aug 22;17(17):2275. doi: 10.3390/polym17172275 (PMC12430578; doi:10.3390/polym17172275)
Supplement: Supplementary file 1 [file polymers-17-02275-s001.zip]

Archive with 1 entries (1 files):
- polymers-3792266-supplementary.pdf
